# Supplementary material for: The Development of Ambiguity Processing Is Explained by an Inverted U-Shaped Curve
Source: Behav Sci (Basel). 2024 Sep 16;14(9):826. doi: 10.3390/bs14090826 (PMC11429131; doi:10.3390/bs14090826)
Supplement: Supplementary file 1 [file behavsci-14-00826-s001.zip]

Archive with 1 entries (1 files):
- behavsci-3138776-supplementary.pdf
